# Supplementary material for: Molecular Imaging of Ultrasound-Mediated Blood-Brain Barrier Disruption in a Mouse Orthotopic Glioblastoma Model
Source: Pharmaceutics. 2022 Oct 19;14(10):2227. doi: 10.3390/pharmaceutics14102227 (PMC9610067; doi:10.3390/pharmaceutics14102227)
Supplement: Supplementary file 1 [file pharmaceutics-14-02227-s001.zip]

Archive with 1 entries (1 files):
- pharmaceutics-1947855-supplementary.pdf
